# Supplementary material for: Evidence on artificial intelligence-assisted clinical documentation and healthcare workers’ emotional wellbeing at work: a scoping review
Source: Front Psychol. 2026 Jun 24;17:1840884. doi: 10.3389/fpsyg.2026.1840884 (PMC13341515; doi:10.3389/fpsyg.2026.1840884)
Supplement: Supplementary file 3 [file Table_3.XLSX]

## Sheet: Sheet1
Study ID Reference	First author	Publication year	Full title	Journal	Country or region	Study design	Study aim	Study Duration	Setting	Participant type	Clinical specialty	Sample size	AI Tool name	AI Tool Type	AI Function Description	Usage Mode	Control Comparison	Emotional well-being outcome(s) assessed	Other relevant outcome(s)	Measurement instrument or method	Main findings	Direction of findings	Qualitative themes or key perceptions	Funding source or industry involvement	Authors' reported limitations	Reviewer notes
39	Misurac	2025	The Effect of Ambient Artificial Intelligence Notes on Provider Burnout	Applied Clinical Informatics	United States	Before-and-after study	To assess provider burnout and professional fulfillment associated with ambient AI technology during a pilot study.	5 weeks	Outpatient clinic	Mixed healthcare workers	Mixed specialties	38 enrolled; 35 analyzed	Nabla	Ambient AI scribe	Commercial ambient AI tool that transcribed patient-clinician conversations and generated preliminary clinical notes for clinician review and entry into the EHR.	Real-time ambient use during encounter	Pre-intervention period	Burnout; Professional fulfilment; Interpersonal disengagement; Work exhaustion; Work-life balance; Reduced emotional burden; Improved connection with patients	Acceptability; Note quality	Professional Fulfillment Index; Self-developed survey	Burnout significantly improved from median 4.16 to 3.16 and burnout rate decreased from 69% to 43%; interpersonal disengagement improved significantly; work exhaustion did not significantly change; professional fulfillment showed a nonsignificant upward trend. Many participants also reported improved patient interactions and work-life balance.	Predominantly favorable	More focused listening during visits; reduced documentation-related stress; better work-life balance; high satisfaction with ease of use and HPI generation; concerns about EHR integration and speaker differentiation.	Not reported	Not reported in extracted pages	Direct relevance; Strong emotional outcome data; validated well-being instrument; APPs and physicians included.
40	Owens	2024	The association between use of ambient voice technology documentation during primary care patient encounters, documentation burden, and provider burnout	Family Practice	United States	Mixed methods study	To evaluate the association between DAX use, provider burnout, and documentation burden in primary care.	Survey in April 2023; documentation metrics from April 2021 to August 2022	Primary care	Mixed healthcare workers	Primary care	110 eligible; 83 survey respondents; 19 included in documentation burden subgroup	DAX	Ambient AI scribe	Ambient voice technology coupled with NLP and AI for documentation during patient encounters.	Integrated into routine workflow	High-use vs low-use; Pre-intervention period	Burnout; Work engagement; Reduced emotional burden	Documentation time; After-hours work; Documentation length	Oldenburg Burnout Inventory; EHR log data	High DAX use was associated with significantly less burnout on the OLBI disengagement subscore, but not exhaustion or total burnout score. Documentation time per encounter decreased by 28.8%, outside-scheduled-hours documentation time decreased, and provider contribution to notes decreased.	Mixed	High users were less likely to talk negatively about work and more likely to feel engaged and energized at work.	Not reported	Underpowered for total burnout score	Direct relevance; emotional outcome partly indirect because only OLBI disengagement improved significantly; strong documentation burden data.
41	Shin	2025	The Influence of Artificial Intelligence Scribes on Clinician Experience and Efficiency among Pediatric Subspecialists: A Rapid, Randomized Quality Improvement Trial	Applied Clinical Informatics	United States	Randomized controlled trial	To examine the impact of AI scribes on clinician experience, clinician efficiency, and business efficiency among pediatric subspecialty physicians.	3 months (May 1, 2024 to July 31, 2024)	Specialty clinic	Physicians	Pediatrics	23 randomized; 12 intervention, 11 control	Microsoft/Nuance DAX Copilot	Ambient AI scribe	AI scribe integrated into Epic Haiku that generated provider note sections from recordings of patient-provider encounters.	Real-time ambient use during encounter	Usual documentation	Burnout; Work satisfaction	Documentation time; After-hours work; Efficiency; Adoption or use rate; Business efficiency	KLAS EHR Experience Survey; EHR log data	Net EHR Experience improved in the intervention group and burnout dropped from 89% to 56%, while control remained stable. Pajama time, time in notes per appointment, and wRVUs per encounter did not significantly change. Most qualitative comments were favorable.	Mixed	Favorable comments emphasized improved accuracy, efficiency, and engagement with families; early unfavorable comments focused on note structure and A/P quality; one provider stopped use due to poor fit for complex behavioral-health-heavy visits.	Not reported	Not reported in extracted pages	Direct relevance; strongest design among included studies; emotional outcomes improved, objective efficiency outcomes largely unchanged.
42	Guo	2026	Evaluating ambient artificial intelligence documentation: effects on work efficiency, documentation burden, and patient-centered care	Journal of the American Medical Informatics Association	United States	Mixed methods study	To assess changes in documentation time and physician perceptions of documentation burden, clinical efficiency, and care quality after ambient AI implementation.	December 2023 to April 2025	Mixed settings	Physicians	Mixed specialties	167 for EHR metrics analysis; 65 matched survey participants	DAX Copilot; Abridge	Ambient AI scribe	Commercial ambient listening tools integrated with Epic that generated draft clinical notes from patient-clinician conversations for physician review and finalization in the EHR.	Integrated into routine workflow	Pre-intervention period	Cognitive load; Documentation burden; Improved connection with patients	Documentation time; Efficiency; Patient-centered care; Usability; Same-day note closure	Self-developed survey; EHR log data	Documentation time decreased significantly across several Epic metrics. Survey results showed reduced mental demand and documentation effort and improved undivided attention, patient-centered care, and perceived clinical efficiency. Same-day encounter closure did not significantly change.	Predominantly favorable	Reduced documentation burden; improved efficiency and focus on patient interaction; ongoing concerns about customization, workflow disruption, and AI accuracy; interest in expanded AI functionality.	Not reported	Vendor-specific differences could not be assessed because results from two tools were pooled.	Direct relevance; emotional well-being mostly operationalized as cognitive/documentation burden and patient-centered interaction rather than burnout scale.
43	Rabbani	2025	Ambient Artificial Intelligence Scribes in Pediatric Primary Care: A Mixed Methods Study	Applied Clinical Informatics	United States	Mixed methods study	To quantify the effect of ambient AI scribe technology on work experience, clinical operations, and patient experience in pediatric primary care.	12 weeks	Primary care	Mixed healthcare workers	Pediatrics	39 clinicians	DAX Copilot	Ambient AI scribe	Ambient AI scribe within Epic EHR used to generate clinical notes from clinician-patient conversations.	Pilot testing	No comparator	Cognitive burden; Work satisfaction; Improved connection with patients	Documentation time; After-hours work; Total EHR time; Visit closure rate; Patient satisfaction; Adoption or use rate	Self-developed survey; EHR log data; Patient survey	AI scribe was used in 32% of eligible encounters. Commonly reported benefits were reduced self-perceived cognitive burden, finishing work sooner, and enjoying clinical work more, but no significant change was seen in EHR efficiency measures or patient experience metrics.	Mixed	Benefits were most evident for urgent care visits and HPI summarization; barriers included poor fit for preventive and behavioral health visits, note organization problems, need for editing, and inaccurate omission of important pediatric content.	Non-industry funded	Lack of validated burnout/fulfillment survey; self-nominated participants; possible sampling bias; EHR metrics only available as averaged reporting periods; seasonal confounding; no note-quality rubric.	Direct relevance; qualitative and self-perceived work-experience outcomes strong; objective efficiency outcomes unchanged; conflict of interest noted for one author with Abridge.
44	Alpert	2025	Evaluating an artificial intelligence scribe for clinical documentation	DIGITAL HEALTH	United States	Mixed methods study	To understand clinicians’ habits of using an AI scribe tool and its impact on perceptions of burnout, mental demand, and EHR time.	4 weeks	Primary care	Physicians	Mixed specialties	10	Commercial AI scribe	Ambient AI scribe	Commercial ambient AI tool that recorded outpatient encounters and generated draft notes within seconds after the appointment for clinician review.	Real-time ambient use during encounter	Pre-intervention period	Burnout; Cognitive load; Improved connection with patients	Documentation time; After-hours work; Note length; Same-day chart closure; Acceptability	Mini-Z; NASA-TLX; Interview; EHR log data	Characters typed decreased significantly, but no other overall pre-post changes were significant. Burnout and task-load measures were not significantly improved overall, although high utilizers reported lower mental and physical demand. Interviews suggested optimism about reduced workload and better patient attention, but implementation barriers limited time-saving benefits.	Mixed	Accurate for acute visits; improved attention to patients; hope for reduced fatigue and burnout; barriers included lack of EHR integration, difficulty with complex visits, speaker identification problems, and extra editing work.	Not reported	Small sample size; Single-site study; Short study duration; No control group	Direct relevance; emotional outcomes included but mostly nonsignificant quantitatively; useful qualitative data.
45	Wright	2025	The Effect of Ambient Artificial Intelligence Scribes on Trainee Documentation Burden	Applied Clinical Informatics	United States	Prospective observational study	To assess trainee experience with an ambient AI scribe using measures of usability, acceptability, and documentation burden.	2 months	Mixed settings	Resident physicians	Mixed specialties	47 enrolled; 37 with paired survey data; 31 with EHR metrics	Abridge	Ambient AI scribe	Ambient AI scribe introduced into routine ambulatory practice that generated AI notes from patient encounters.	Pilot testing	Pre-intervention period	Cognitive load; Documentation burden	Usability; Acceptability; Documentation time	NASA-TLX; System Usability Scale; Net Promoter Score; Self-developed survey; EHR log data	Documentation-related task load significantly improved and several documentation burden items improved; usability and acceptability were high. Time in notes per day decreased, but time in notes per note did not significantly change.	Predominantly favorable	Lower cognitive burden; better documentation experience; potential for more engagement with patients and educational opportunities, but concerns remained about impact on trainee learning and expertise development.	Not reported	Limited generalizability; possible scheduling confounding; EHR metrics unavailable for some trainees; trainee learning effects remain uncertain	Direct relevance; trainee-focused; no direct burnout scale, but documentation burden and cognitive load fit eligibility criteria.
46	Stults	2025	Evaluation of an Ambient Artificial Intelligence Documentation Platform for Clinicians	JAMA Network Open	United States	Quality improvement study	To understand clinician experience before and after implementing ambient AI.	3 months before and 3 months after implementation	Mixed settings	Mixed healthcare workers	Mixed specialties	100 clinicians; 57 with paired surveys; 92 with EHR metrics	Abridge	Ambient AI scribe	Ambient AI platform that listened to clinical visits and generated progress notes for clinician review within Epic-based workflows.	Integrated into routine workflow	Pre-intervention period	Burnout; Cognitive load; Work satisfaction; Improved connection with patients	Documentation time; After-hours work; Note quality; Recommend to others	NASA-TLX; Mini-Z; Self-developed survey; EHR log data	Burnout decreased but not significantly. NASA-TLX mental demand, hurried pace, and effort all significantly improved. Time in notes per appointment decreased significantly, while off-hour EHR time did not significantly change. Most participants reported improved work satisfaction and better ability to give undivided attention to patients.	Predominantly favorable	Reduced cognitive load and documentation burden; improved note comprehensiveness, efficiency, and visit experience; challenges included incomplete EHR embedding, specialty-specific note issues, and desire for additional functionality.	Not reported	Single-site study; specialty differences; incomplete response follow-up; EHR integration limitations	Single-site study; specialty differences; incomplete response follow-up; EHR integration limitations
47	Schneider	2026	The impact of artificial intelligence scribes on physician and advanced practice provider cognitive load and well-being	Journal of the American Medical Informatics Association	United States	Cross-sectional study	To examine how generative AI scribe technology affected well-being, cognitive load, and practice efficiency among physicians and APPs across professional roles.	Baseline to 3 months post-onboarding; data collection November 1, 2024 to June 30, 2025	Outpatient clinic	Mixed healthcare workers	Mixed specialties	329 baseline responses; 212 3-month follow-up responses	Ambience Healthcare	Ambient AI scribe	GAI scribe integrated into Epic that recorded encounter conversations and generated contextual notes for clinician editing and sign-off.	Integrated into routine workflow	Pre-intervention period	Burnout; Cognitive load; Turnover intention; Work satisfaction; Improved connection with patients	Documentation time; After-hours work	Documentation time; After-hours work	Cognitive task load significantly decreased overall and for both physicians and APPs. Burnout significantly decreased overall and among physicians, but not among APPs. Physicians also showed reduced likelihood to leave, while APPs did not. Documentation outside work hours decreased and patient face-time satisfaction improved.	Predominantly favorable	Reduced task load and documentation time; improved patient face-time satisfaction; benefits appeared stronger for physicians than APPs.	Not reported	Cross-sectional anonymous survey design; role differences not fully explained; no paired individual linkage reported in extracted text	Direct relevance; strong well-being signal; includes APPs, which adds occupational breadth.
48	Kuiper	2026	Adoption of AI-Based Scribes in Telemedicine: Provider Attitudes and Insights	Telemedicine and e-Health	United States	Before-and-after study	To evaluate healthcare providers’ experiences with documentation burden and perceived quality of patient interactions while using an AI scribe in a telehealth setting.	3 months	Telemedicine setting	Mixed healthcare workers	Mixed specialties	19	Ambience AutoScribe	Ambient AI scribe	AI-based telehealth scribe that generated real-time clinical documentation during audio/video telemedicine visits; providers edited and manually pasted notes into the EMR.	Real-time ambient use during encounter	Pre-intervention period	Burnout; Work satisfaction; Improved connection with patients; Sense of control	Documentation time; Efficiency; Note quality; Adoption or use rate	Self-developed survey	By 3 months, 61.54% of providers reported decreased burnout, 76.92% reported greater satisfaction with documentation time, 84.62% were satisfied with AI note quality, and 76.92% reported more time for patient engagement.	Predominantly favorable	Reduced documentation workload; more patient engagement; accurate and structured documentation; challenges included nonverbal cue capture, generic/incomplete transcriptions, technical issues, need for better integration, and improved speaker attribution.	Not reported	Small sample size; self-reported outcomes; no validated measures; EHR not integrated during pilot	Direct relevance; telemedicine context is valuable; outcomes are perception-based rather than validated scales.
49	Evans	2025	Impact of using an AI scribe on clinical documentation and clinician-patient interactions in allied health private practice: perspectives of clinicians and patients	Musculoskeletal Science and Practice	Australia	Mixed methods study	To explore the impact of using an AI scribe in allied health private practice, focusing on time spent on clinical documentation, productivity, and the experiences and perspectives of allied health professionals and patients.	February 2024 to July 2024; clinician follow-up at 6 weeks and 3 months	Community healthcare setting	Allied health professionals	Mixed specialties	119 allied health professionals; 157 patients	Lyrebird Health	Ambient AI scribe	AI scribe that transcribed clinician-patient conversations and generated consultation notes, referral letters, and other documentation for clinician review and transfer into the practice management software.	Real-time ambient use during encounter	Pre-intervention period	Documentation burden; Job satisfaction; Improved connection with patients	Documentation time; After-hours work; Productivity; Patient interaction; Patient satisfaction	Self-developed survey; Interview; Productivity data	Time spent on notes, letters, and after-hours documentation decreased significantly at 6 weeks and 3 months. Perceived documentation burden was significantly lower at 3 months. About half reported improved job satisfaction, and interviews suggested improved therapeutic alliance and reduced administrative burden.	Predominantly favorable	Improved therapeutic alliance; reduced administrative burden; better eye contact and attention; trust and privacy concerns; tool valued differently for different documentation tasks.	Mixed funding	Not fully extracted from available pages	Direct relevance; allied health setting broadens occupational scope beyond physicians; includes patient perspectives but worker outcomes are still present.
50	Bundy	2024	Can the Administrative Loads of Physicians be Alleviated by AI-Facilitated Clinical Documentation?	Journal of General Internal Medicine	United States	Qualitative study	To evaluate physicians’ experiences with DAX Copilot and assess its impact on workflows and workloads.	August 17 to September 13, 2023	Primary care	Physicians	Primary care	12	DAX Copilot	Ambient AI scribe	Generative AI-facilitated clinical voice technology that recorded visits and drafted preliminary clinical notes for clinician review and finalization in the EHR or mobile phone.	Real-time ambient use during encounter	No comparator	Burnout; Cognitive burden; Improved connection with patients; Stress	Documentation time; After-hours work; Workflow fit; Note quality	Interview	Interviewees reported reduced time documenting, less cognitive burden from remembering details, more engaged and personable patient encounters, and perceived improvements in quality of life. Concerns included note errors, verbosity, hallucinated details, and fear that efficiency gains could lead to increased patient volume.	Predominantly favorable	Less stress and better sleep; cognitive offloading; more eye contact and rapport; concerns about inaccuracies, verbosity, insensitive outputs, and pressure to see more patients.	Non-industry funded	Qualitative sample only; primary care only; small sample	Direct relevance; qualitative emotional outcome data only; no validated scale but strong psychological burden content.
51	Olson	2025	Use of Ambient AI Scribes to Reduce Administrative Burden and Professional Burnout	JAMA Network Open	United States	Quality improvement study	To examine whether ambient AI scribes are associated with reducing clinician administrative burden and burnout.	February 1, 2024 to October 31, 2024; 30-day intervention	Outpatient clinic	Mixed healthcare workers	Mixed specialties	451 enrolled; 272 paired survey completers; 263 included in analysis	Abridge	Ambient AI scribe	Ambient AI scribe that recorded ambulatory encounters, instantly generated notes on a secure portal for editing, and then automatically imported the text into the EHR note template.	Integrated into routine workflow	Integrated into routine workflow	Burnout; Cognitive load; Improved connection with patients	Burnout; Cognitive load; Improved connection with patients	Documentation time; After-hours work; Patient understandability of notes; Ability to add urgent patients	Burnout decreased significantly from 51.9% to 38.8% after 30 days. Cognitive task load, attention to patients, patient understandability of notes, ability to add urgent patients, and after-hours documentation all improved significantly.	Predominantly favorable	Not applicable in this study; survey-based outcomes indicated more meaningful time and attention for patients.	Mixed funding	Site variation in survey items; exploratory analyses; short 30-day follow-up	Direct relevance; large multicenter study; one of the strongest studies for burnout outcomes.
52	Chowdhury	2026	Comparing ambient scribes: a randomized crossover clinical trial addressing ambient scribe technologies' impact on physician burnout	Journal of the American Medical Informatics Association	United States	Randomized controlled trial	To compare the effectiveness of two ambient AI scribe technologies in reducing physician burnout, improving workflow satisfaction, and enhancing documentation efficiency.	To compare the effectiveness of two ambient AI scribe technologies in reducing physician burnout, improving workflow satisfaction, and enhancing documentation efficiency.	Outpatient clinic	Physicians	Mixed specialties	160 randomized; 136 analyzed on survey outcomes	Product A; Product B	Ambient AI scribe	Two fully EHR-integrated ambient AI scribe technologies used across ambulatory specialties to generate clinical notation assistance.	Integrated into routine workflow	Integrated into routine workflow	Burnout; Work satisfaction	Documentation time; After-hours work; Proportion of encounters closed within 3 days	Copenhagen Burnout Index; Workflow satisfaction scale; EHR log data	Both tools improved workflow satisfaction and reduced personal and work-related burnout. Product B produced greater gains in satisfaction and larger reductions in minutes-in-notes per day than product A. No meaningful between-tool differences were seen for burnout, pajama time, or time outside scheduled hours.	Predominantly favorable	Free-text concerns focused on safety/accuracy issues; efficiency gains may vary by specialty and calendar period.	Not reported	Participant selection bias; short study periods; holiday timing may have affected pajama time	Direct relevance; strong comparative design; useful for comparing vendor-level differences rather than AI vs no AI.
53	Shah	2025	Ambient artificial intelligence scribes: physician burnout and perspectives on usability and documentation burden	Journal of the American Medical Informatics Association	United States	Quality improvement study	To evaluate pilot implementation of ambient AI scribe technology and assess physician perspectives on usability, utility, burden, and burnout.	October 2023 to January 2024; 3-month pilot	Mixed settings	Physicians	Mixed specialties	48 enrolled; 38 paired survey analysis; 46 post-survey respondents	DAX Copilot	Ambient AI scribe	Ambient AI scribe integrated within Epic/Epic Haiku that recorded conversations and auto-populated customizable note sections for clinician review.	Pilot testing	Pre-intervention period	Burnout; Cognitive load	Usability; Perceived time saved; Documentation quality; Adoption or use rate	Professional Fulfillment Index; NASA-TLX-derived Physician Task Load index; System Usability Scale; Self-developed survey	Paired analysis showed large reductions in task load and burnout and improved usability. Post-survey responses indicated favorable perceptions of efficiency, documentation quality, and ease of use, with median perceived time savings of 20 minutes per half clinic day.	Predominantly favorable	Improved efficiency, documentation quality, and ease of use; implementation required training and iterative refinement; fit varied across clinicians and workflows.	Not reported	Modest sample size; selection bias from interested participants; variable exposure duration; high cost and heterogeneous fit across clinicians	Direct relevance; strong pilot data with validated burden/burnout and usability measures.
54	You	2025	Ambient Documentation Technology in Clinician Experience of Documentation Burden and Burnout	JAMA Network Open	United States	Quality improvement study	To examine the prevalence of ambient documentation technology use and its association with clinicians’ experience of documentation burden and burnout before and after use.	MGB onboarding February 27 to July 31, 2024; Emory onboarding July 19, 2023 to July 31, 2024; outcomes assessed at 42, 60, and 84 days	Mixed settings	Mixed healthcare workers	Mixed specialties	1430 enrolled; 265 paired MGB 42-day respondents; 192 paired MGB 84-day respondents; 62 paired Emory respondents	Ambient documentation technology (vendor names not specified in abstract)	Ambient AI scribe	AI-based ambient documentation technology that listens to clinician-patient conversations and drafts structured clinical notes using generative AI.	Integrated into routine workflow	Pre-intervention period	Burnout; Professional fulfilment; Well-being at work; Turnover intention	Adoption or use rate; Usability; Documentation burden	Adoption or use rate; Usability; Documentation burden	At MGB, burnout decreased significantly at both 42 and 84 days. At Emory, the proportion reporting a favorable impact of documentation on well-being increased significantly after 60 days. Professional fulfillment increased numerically but not significantly.	Predominantly favorable	Improved joy in practice; better subjective patient experience; mixed views on efficiency; opportunities for better AI note style and functionality.	Not reported	Not fully extracted from available pages	Direct relevance; very large multisite sample; one of the strongest studies for documentation-related well-being and burnout.
55	Nguyen	2023	Implementing Digital Scribes to Reduce Electronic Health Record Documentation Burden Among Cancer Care Clinicians: A Mixed-Methods Pilot Study	JCO Clinical Cancer Informatics	United States	Mixed methods study	To assess feasibility, acceptability, appropriateness, usability, and preliminary associations with clinician well-being of a digital scribe in a cancer center, and to identify implementation facilitators and barriers.	Baseline and 1 month after digital scribe use	Specialty clinic	Mixed healthcare workers	Mixed specialties	21 invited; 10 baseline survey respondents; 9 one-month survey respondents; 8 interviewees	Dragon Ambient eXperience (DAX)	Digital scribe	Smartphone-based digital scribe that records visits, uses AI to organize conversations into note structure, includes vendor editing, and returns draft notes for clinician review and sign-off.	Pilot testing	Pre-intervention period	Burnout; Stress	Documentation time; Usability; Acceptability; Appropriateness; Sleep quality; Workflow fit	Mini-Z; Interview; Implementation Usability Scale; Feasibility/Acceptability/Appropriateness measures	Burnout did not significantly improve, but perceived sufficiency of documentation time improved significantly. The tool was rated marginally acceptable, appropriate, and usable. Interviews identified workflow benefits, but also substantial training and implementation needs.	Mixed	Lower editing burden than writing from scratch; captures forgotten details; training gaps; need for at-the-elbow support; delays in note availability; telemedicine use feasible in some contexts.	Not reported	Small sample size; pilot design; preliminary outcome data	Direct relevance; cancer care setting adds specialty breadth; emotional outcomes present but modest.
56	Albrecht	2025	Enhancing clinical documentation with ambient artificial intelligence: a quality improvement survey assessing clinician perspectives on work burden, burnout, and job satisfaction	JAMIA Open	United States	Quality improvement study	To evaluate the impact of Abridge on clinicians’ perceptions of documentation burden, after-hours work, burnout risk, and job satisfaction across specialties.	Pre-survey from April 2023 to February 2024; post-survey distributed February-March 2024; median 92 days of tool use before post-survey	Mixed settings	Mixed healthcare workers	Mixed specialties	181 enrolled; 93 pre-survey respondents; 99 post-survey respondents	Abridge	Ambient AI scribe	Smartphone-based ambient AI platform integrated with Epic workflow that records encounters, generates draft notes, supports evidence-linked verification, and allows edited text insertion into the EHR.	Optional use by clinicians	Pre-intervention period	Burnout; Job satisfaction; Documentation burden	Burnout; Job satisfaction; Documentation burden	Self-developed survey	Clinicians had higher odds of reporting easier documentation workflow and greater ability to complete notes before the next visit after implementation. Most reported reduced documentation burden, less after-hours work, lower burnout risk, and increased job satisfaction.	Predominantly favorable	Better workflow ease; less work-life strain; more face-to-face patient engagement; possible capacity to add urgent visits.	Industry funded / industry involvement noted	Future studies should use validated measures and compare across AI platforms	Direct relevance; perception-based survey rather than validated burnout scale; author affiliation includes vendor.
57	van Linschoten	2026	Ambient scribe in general practice: a multi-perspective before-after longitudinal mixed-methods study	npj Digital Medicine	Netherlands	Mixed methods study	To comprehensively evaluate ambient scribe use in general practice from provider and patient perspectives, focusing on documentation time, consultation time, documentation quality/quantity, and experiences.	December 2024 to July 2025; two-day baseline and two-day intervention periods	Primary care	Physicians	Primary care	12 GPs / GPs in training; 535 observed consultations; 48 patient interviews	Ambient scribe	Ambient AI scribe	Ambient scribe using large language models to record consultations in real time and generate clinical documentation with minimal physician input.	Real-time ambient use during encounter	Pre-intervention period	Documentation burden; Work satisfaction; Improved connection with patients; Qualitative emotional experience	Documentation time; Consultation time; Documentation quality; Patient experience; Acceptability; Adoption or use rate	Observation; Interview; Patient questionnaire	Documentation time decreased significantly by 42.7 seconds per consultation, but total consultation time and patient questionnaire scores did not change. Qualitative findings suggested reduced GP workload and, for some patients, improved communication, alongside concerns about inaccuracy, sensitive topics, and interference with clinical reasoning.	Mixed	Lower workload; some improved connection and trust; possible barriers for sensitive topics; inaccuracies and hallucination concerns; possible interference with clinical reasoning; no clear throughput gains.	Not reported	Selection bias toward willing adopters; underrepresentation of lower SES/diverse patients; short observation periods; no reference standard for note quality; no blinding	Direct relevance; very valuable patient-perspective study; emotional outcomes mainly qualitative and burden-focused rather than burnout-scale based.
58	Van Tiem	2026	Listening to the note: clinician perspectives on ambient artificial intelligence scribes in medical documentation	Journal of the American Medical Informatics Association	United States	Qualitative study	To qualitatively characterize barriers and facilitators to implementing and using an ambient scribe and how ambient transcription reshapes clinicians’ perceptions of their work.	Pilot interviews September-October 2024; enterprise rollout interviews December 2024-February 2025	Mixed settings	Mixed healthcare workers	Mixed specialties	24 clinicians	Nabla	Ambient AI scribe	Ambient scribe that records encounters, generates transcripts and draft notes, allows note regeneration/editing, and supports clinician entry into the EHR.	Pilot testing	No comparator	Job satisfaction; Improved connection with patients; Qualitative emotional experience	Workflow fit; Efficiency; Documentation burden	Interview	Clinicians described feeling more present with patients, more eye contact, and greater satisfaction, but also noted overlong or underspecified note sections, loss of note “voice,” and limited value in highly templated inpatient/procedural settings.	Mixed	More presence and engagement with patients; greater job satisfaction; loss of personal/professional voice in notes; tension between efficiency and documentation identity; less benefit in highly standardized settings.	Not reported	Possible social desirability bias; qualitative design only	Direct relevance; rich qualitative evidence on emotional experience and documentation burden; especially useful for discussion of sociotechnical mechanisms.
59	Furrukh	2025	Implementation of Dragon Ambient Experience by Plastic Surgery Residents Improves Wellness and Decreases Burnout: A Pilot Study	PRS Global Open	United States	Pilot study	To evaluate whether Dragon Ambient Experience improves efficiency in note preparation, reduces burnout, and enhances wellness and job satisfaction among plastic surgery residents.	6 months	Specialty clinic	Resident physicians	Surgery	6	Dragon Ambient Experience (DAX)	Ambient AI scribe	Microsoft AI-powered tool integrated with Epic/Haiku that transcribed clinic encounters in real time and supported automated clinical note documentation for resident review.	Real-time ambient use during encounter	Pre-intervention period	Burnout; Cognitive load; Work satisfaction; Improved connection with patients; Well-being at work	Documentation time; Note quality; Adoption or use rate	NASA-TLX; Mini-Z; Self-developed survey	NASA-TLX workload decreased significantly and time spent on documentation outside clinic hours dropped significantly after DAX implementation. Mini-Z burnout changed only modestly and was not statistically significant. Residents also reported better ambulatory satisfaction, improved note quality, and more ability to give undivided attention to patients.	Predominantly favorable	Reduced documentation burden; more time for wellness, study, and learning; improved ability to focus on patients; strong willingness to recommend the tool.	No external funding / no financial interest reported	Small sample size; Single-institution study; Potential Hawthorne effect; Need for longer follow-up and a control group	Direct relevance; resident-focused surgical study; validated workload and burnout measures, but burnout change itself was nonsignificant.
60	Wendt	2025	Deploying ambient clinical intelligence to improve care: A research article assessing the impact of nuance DAX on documentation burden and burnout	Future Healthcare Journal	United States	Randomized controlled trial	To measure whether ambient clinical intelligence software reduces documentation workload and improves provider well-being.	June 1, 2022 to December 31, 2022	Primary care	Physicians	Primary care	24	Dragon Ambient eXperience (DAX)	Ambient AI scribe	Ambient clinical intelligence software using microphones, conversational AI, machine learning, and NLP to capture encounters and generate documentation integrated with Epic.	Integrated into routine workflow	Usual documentation	Burnout; Frustration; Improved connection with patients; Documentation burden	Documentation time; After-hours work; Productivity	Self-developed monthly pulse survey; EHR log data	DAX significantly reduced burnout, frustration with documentation, inability to connect with patients, and perceived excess documentation time. Objective documentation burden also improved across all measured metrics, including pajama time and minutes in notes per day.	Predominantly favorable	Less frustration with documentation; reduced off-hours work; better connection with patients; meaningful relief of documentation burden.	Not reported	Small pilot sample; single healthcare system; limited study duration	Direct relevance; strong design with randomized step-wedge control; one of the stronger documentation burden and burnout studies.
61	Pelletier	2025	Effect of a generative artificial intelligence digital scribe on pediatric provider documentation time, cognitive burden, and burnout	JAMIA Open	United States	Pilot study	To assess the effect of a digital scribe among pediatric providers on documentation time, cognitive load, burnout, and caregiver satisfaction.	June 27, 2024 to February 22, 2025	Specialty clinic	Mixed healthcare workers	Pediatrics	84	Abridge	Digital scribe	Commercial digital scribe that records ambulatory encounters, uses ASR and large language models to generate structured clinical notes and patient summaries for clinician review and sign-off.	Real-time ambient use during encounter	Pre-intervention period	Burnout; Cognitive load; Work satisfaction; Improved connection with patients; Work-life integration	Documentation time; Caregiver satisfaction; Note quality; Adoption or use rate	NASA-TLX; Mini-Z; EHR log data; Self-developed survey; Caregiver survey	Digital scribe use was associated with significant reductions in documentation time, all NASA task-load components, and burnout. Provider work satisfaction and ability to give patients undivided attention improved, while caregiver likelihood-to-recommend also increased.	Predominantly favorable	Reduced cognitive burden; less dread about documentation; improved work-life balance; more patient engagement; concerns about formatting, behavioral health use, privacy/consent, and incomplete specificity.	No external funding	Volunteer sample; pilot duration only about 6 months; cost-effectiveness not assessed; possible pre-scribe template changes; satisfaction sampling variability	Direct relevance; very strong pediatric study with objective time data plus validated workload and burnout measures.
62	Galloway	2024	Impact of an Artificial Intelligence-Based Solution on Clinicians’ Clinical Documentation Experience: Initial Findings Using Ambient Listening Technology	Journal of General Internal Medicine	United States	Before-and-after study	To report the impact of a pilot implementation of ambient listening technology on clinicians’ documentation experience in the EHR and overall well-being at Emory Healthcare.	60 days	Mixed settings	Mixed healthcare workers	Mixed specialties	117 onboarding responses; 55 follow-up responses; 31 paired respondents	Ambient listening documentation solution	Ambient AI scribe	Generative AI-based ambient listening technology integrated into EHR clinical workflows to generate clinical notes from spoken clinician-patient conversations.	Pilot testing	Pre-intervention period	Well-being at work; Improved connection with patients	Usability; Productivity; Adoption or use rate	Self-developed survey	After implementation, clinicians reported significantly better documentation usability, less negative impact of documentation on well-being, and less negative impact on patient experience. Many participants also reported higher productivity and willingness to recommend the tool.	Predominantly favorable	Documentation became easier and better met clinicians’ needs; improved perceived patient experience; optimism about future workflow integration.	Mixed funding	Small sample size; questionnaire wording changed between pre and post surveys	Direct relevance; no validated burnout scale, but directly assesses well-being impact of documentation.
63	Shah	2025	Physician Perspectives on Ambient AI Scribes.	JAMA Network Open	United States	Qualitative study	To evaluate physician perspectives on ambient AI scribes, including facilitators and barriers to adoption, practical effectiveness, and suggestions for improvement.	Pilot from November 2023 to January 2024; interviews March to April 2024	Mixed settings	Physicians	Mixed specialties	22	Nuance Dragon Ambient eXperience Copilot	Ambient AI scribe	Ambient AI scribe that transcribes clinician-patient conversations in real time and generates structured draft notes for physician review and editing.	Pilot testing	No comparator	Cognitive load; Work-life integration; Improved connection with patients; Job satisfaction; Qualitative emotional experience	Workflow fit; Documentation burden; Accuracy; Note style; Adoption or use rate	Interview	Physicians described mostly favorable experiences related to cognitive demand, temporal demand, workload, work-life integration, and patient engagement, but also frequent concerns about note accuracy, verbosity, completeness, and editing burden.	Mixed	Saved anxiety; more eye contact and patient engagement; less burdensome workload and better work-life integration; negative views on note accuracy, completeness, length, and style; future use generally viewed positively.	Not reported	Qualitative design; limited to pilot participants; some barriers may be context-specific	Direct relevance; rich qualitative evidence; likely distinct from other Stanford pilot papers but should be checked against duplicate study reports.
64	Lee	2025	Shifts in emergency physicians' attitudes toward large language model-based documentation: a pre- and post-implementation study.	Scientific Reports	South Korea	Before-and-after study	To investigate emergency physicians’ perceptions, acceptance, and perceived workload related to an LLM-based clinical documentation system for ED discharge notes.	Pre-implementation, 3 days post-implementation, and 5 weeks post-implementation after launch in November 2024	Emergency department	Physicians	Emergency medicine	8	Y-KNOT-EDN	LLM-supported documentation tool	Fully EHR-integrated on-premise LLM assistant that generates ED discharge note drafts from structured and unstructured EHR data for physician review and sign-off.	Integrated into routine workflow	Pre-intervention period	Cognitive load; Frustration; Qualitative emotional experience	Documentation time; Acceptability; Trust in AI-generated notes	NASA-TLX; Self-developed survey	Overall concerns about LLM use decreased significantly over time, and perceived workload also decreased significantly, especially temporal demand and effort. Time to complete a discharge note fell from 127.5 seconds to 42.8 seconds. Acceptance and intention-to-use remained high.	Predominantly favorable	Reduced workload and convenience; high perceived usefulness; improved trust and acceptance; remaining concerns about redundancy, missing patient-specific details, and complex-case handling.	Not reported	Small sample size; single institution; self-reported measures; single-item concern items; recall-based documentation time	Direct relevance; ED setting; emotional outcomes are burden/attitude-focused rather than burnout-scale based.
65	Stults	2026	Interviews with clinicians about an ambient artificial intelligence documentation platform.	Journal of the American Medical Informatics Association	United States	Qualitative study	To understand the qualitative impact of an ambient AI documentation platform on clinicians’ experiences and workflows.	Interviews conducted May 2024 to August 2024 after at least 1 month of use	Mixed settings	Mixed healthcare workers	Mixed specialties	42	Abridge	Ambient AI scribe	Ambient AI documentation platform that records visits, generates transcripts in multiple languages, and creates English-language progress notes for clinician review and editing.	Pilot testing	No comparator	Cognitive burden; Improved connection with patients; Qualitative emotional experience; Work satisfaction	Workflow fit; Documentation burden; Note quality; Acceptability	Interview	Many clinicians reported lower cognitive burden, less typing-related strain, more eye contact and better patient connection, and more time/energy for other work or personal well-being. However, many also described missed or inaccurate content, especially in specialty-specific physical exam sections, requiring editing.	Mixed	Reduced mental and physical strain; improved patient connection; more time and energy; strong HPI/AVS performance; specialty-specific formatting and hallucination problems; mixed utility across specialties.	Not reported	Participants were largely clinical leaders/informatics champions and may not represent the broader clinician population	Direct relevance; rich qualitative evidence; likely linked to the earlier Sutter Abridge pilot rather than a fully independent program.
66	Omon	2025	Effects of Introducing Generative AI in Rehabilitation Clinical Documentation.	Cureus	Japan	Before-and-after study	To evaluate whether a generative AI system reduces documentation time, alleviates workload, and improves documentation quality in rehabilitation settings.	Two 5-day periods with 1 to 3 days of training before Phase B	Community healthcare setting	Allied health professionals	Mixed specialties	12	medimo	Generative AI documentation tool	Web-based generative AI system for rehabilitation professionals that transcribes voice input during consultations and summarizes it into clinical documentation for EMR entry.	Real-time ambient use during encounter	Pre-intervention period	Cognitive load; Frustration	Documentation time; Note quality; Adoption or use rate	NASA-TLX; Observation; Self-developed note-quality rating; Self-developed adoption question	Documentation time did not significantly decrease. However, NASA-TLX temporal demand was significantly lower with AI use, and note quality was significantly higher. Frustration increased significantly.	Mixed	Not reported	Industry involvement noted	Not fully extracted from available pages	Direct relevance but borderline for emotional outcomes because the strongest effects were on temporal demand and note quality; includes rehabilitation professionals, which broadens occupational scope.
67	Lukac	2025	Ambient AI Scribes in Clinical Practice: A Randomized Trial	NEJM AI	United States	Randomized controlled trial	To compare two ambient AI scribe applications against usual care for effects on documentation time, physician psychometrics, usability, accuracy, and safety.	November 4, 2024 to January 3, 2025	Outpatient clinic	Physicians	Mixed specialties	238	Microsoft DAX Copilot; Nabla	Ambient AI scribe	Two EHR-integrated ambient AI scribe products that generate note text from recorded encounters for physician review, editing, and sign-off.	Integrated into routine workflow	Usual documentation	Burnout; Stress; Cognitive load; Work satisfaction	Documentation time; After-hours work; Safety; Accuracy; Usability	Mini-Z 2.0; Four-item physician task load; Professional Fulfillment Index – Work Exhaustion; EHR log data	Nabla significantly reduced time-in-note versus control, while DAX did not. Both DAX and Nabla showed potential improvements in Mini-Z, PTL, and PFI-WE scores relative to control, suggesting improved burnout/task load/work exhaustion, though these secondary findings were exploratory.	Predominantly favorable	Better patient engagement and high usability, with occasional inaccuracies and omissions requiring vigilance.	Non-industry funded	Single academic institution; English-only encounters; short study period; Epic Signal may overestimate time savings because vendor platform editing time was not captured; possible nonresponse bias	Direct relevance; one of the strongest trials in the review; include as major comparative evidence.
68	Duggan	2025	Clinician Experiences With Ambient Scribe Technology to Assist With Documentation Burden and Efficiency	JAMA Network Open	United States	Quality improvement study	To investigate the association of ambient scribing technology with efficiency, quality, and perceived burden of clinical documentation in the outpatient setting.	April to June 2024; 7-week pilot including 2-week training and 5-week use	Outpatient clinic	Mixed healthcare workers	Mixed specialties	46	DAX Copilot	Ambient AI scribe	EHR-integrated ambient scribing tool used via Epic Haiku mobile app to record outpatient encounters and generate full or partial note sections for clinician review.	Pilot testing	Pre-intervention period	Documentation burden; Cognitive burden; Improved connection with patients; Work-life balance	Documentation time; After-hours work; Same-day note closure; Usability; Recommendability	Self-developed survey; System Usability Scale; Net Promoter Score; EHR log data	Ambient scribing was associated with less time in notes, more same-day note closure, less after-hours work, lower mental burden of documentation, and a greater sense of patient engagement. Feedback on note quality and recommendability was mixed.	Predominantly favorable	Greater efficiency; less mental burden; better patient engagement; persistent need for editing; mixed views on note accuracy, length, and style.	Not reported	Not fully extracted from available pages	Direct relevance; strong mixed objective and subjective burden data; useful outpatient implementation study.
69	Harvey	2025	Ambient AI-assisted clinical documentation in surgical outpatient care: a preliminary study of usability, workflow, and patient experience	World Journal of Pediatric Surgery	United States	Pilot study	To evaluate how ambient AI may influence surgical practice, including workload, burnout, workflow, and patient interaction outcomes.	December 1, 2024 to February 28, 2025	Specialty clinic	Physicians	Surgery	79 providers in the pilot; 8 surgical specialists participated; 3 surgeons had sufficient utilization for statistical analysis	Ambient AI scribe	Ambient AI scribe	Ambient AI documentation tool used in ambulatory visits to generate clinical notes and support documentation within Epic workflows.	Pilot testing	Pre-intervention period	Burnout; Cognitive load; Improved connection with patients	Documentation time; After-hours work; Note length; Scheduling capacity; Patient satisfaction	NASA-TLX; Self-developed survey; EHR log data; Patient satisfaction data	Burnout declined from 67% to 33%. NASA-TLX mental demand and perceived rush both decreased substantially, though not significantly in this very small surgical subgroup. Undivided attention to patients improved significantly, while average pajama time did not significantly change.	Predominantly favorable	Greater ability to focus on patients; some surgeons felt able to add patients to clinic; benefit varied by workflow, with less value for copy-forward users and concerns about inadequate capture of complex specialty content.	Not reported	Small sample size; low power; limited surgical uptake; exploratory findings; variability in workflow fit	Direct relevance; surgical subgroup only 3 analyzable surgeons, so evidence is promising but preliminary.
70	Haberle	2024	The impact of Nuance DAX ambient listening AI documentation: a cohort study	Journal of the American Medical Informatics Association	United States	Cohort study	To evaluate the impact of Nuance DAX on provider engagement, productivity, panel size, documentation metrics, patient experience, and time spent in the EHR after hours.	March 2022 to September 2022	Outpatient clinic	Mixed healthcare workers	Mixed specialties	99 providers enrolled; 99 control providers included	Nuance Dragon Ambient eXperience (DAX)	Ambient AI scribe	Ambient listening/digital scribing solution using conversational AI, generative AI, and human quality reviewers to create outpatient clinical documentation for provider review and signature.	Integrated into routine workflow	Usual documentation	Work engagement; Well-being at work; Work-life balance	Documentation time; After-hours work; Productivity; Documentation timeliness; Patient experience; Safety	Press Ganey Workforce Engagement survey; EHR log data; Operational reports	DAX showed favorable trends in provider engagement, safety climate, resilience/decompression, and work-life balance compared with broader employed providers, and reduced documentation time per patient. However, after-hours EHR time significantly worsened in the DAX group.	Mixed	Not reported in the extracted text; findings suggest potential improvement in provider experience without clear after-hours burden reduction.	Not reported	Not fully extracted from available pages	Borderline but includable; emotional outcomes are indirect and operationalized mainly through engagement/resilience/work-life balance rather than direct burnout scales.
71	Marquis	2026	AI-Powered Ambient Scribe Technology Experiences Among Emergency Physicians: Cross-Sectional, Mixed Methods Pilot Survey Study	JMIR Formative Research	United States	Mixed methods study	To evaluate emergency physicians’ satisfaction, preferences, perceived documentation efficiency, after-shift documentation time, and trust in ambient scribe–generated notes, and to identify ED-specific challenges.	Access began September 1, 2024; survey completed April 29, 2025 to May 27, 2025	Emergency department	Physicians	Emergency medicine	16 licensed; 14 survey respondents	DAX Copilot	Ambient AI scribe	AI-powered ambient scribe technology using smartphone-based recording to generate structured ED documentation from physician-patient dialogue.	Pilot testing	No comparator	Work satisfaction; Documentation burden; Qualitative emotional experience	Documentation time; After-hours work; Trust in AI-generated notes; Workflow fit	Self-developed survey; Free-text thematic analysis	Most respondents were satisfied with the ambient scribe and reported improved documentation efficiency and reduced after-shift documentation time. However, trust in note accuracy was limited, and usefulness for physical exam and medical decision-making documentation was low.	Mixed	Workflow improvement and reduced administrative burden were balanced by workflow harm, ED noise, difficulty with nonverbal communication, concerns about inaccurate or verbose notes, and narrow usefulness in certain ED scenarios.	Not reported	Small pilot sample; survey not based on validated scales; saturation not reach	Direct relevance; strong ED-specific qualitative insights, but outcomes are largely perception-based rather than validated well-being measures.
72	McCrudden	2026	AI-Powered Documentation for Mental Health Providers: Retrospective Observational Mixed Methods Study	JMIR Formative Research	United States	Retrospective observational study	To examine mental health providers’ use and uptake of a generative AI documentation tool, including note quality, feedback and satisfaction, and changes in productivity.	1 year after rollout; core analysis spans October 2023 to March 2025 with Smart Notes launched in April-June 2024	Telemedicine setting	Mixed healthcare workers	Mental health	162 full-time MHPs and 1366 contractual MHPs used the tool	Smart Notes	Generative AI documentation tool	HIPAA-compliant generative AI documentation tool on a virtual mental health platform that creates session summaries/clinical notes from therapy session transcripts, with mandatory provider review and editing.	Integrated into routine workflow	Pre-intervention period	Documentation burden; Cognitive load; Work satisfaction	Productivity; Note quality; Adoption or use rate; Error rate; Text similarity	Thumbs-up/down note-quality ratings; Net promoter score; Qualitative feedback; Productivity metrics	Adoption was high and sustained. Note quality feedback was overwhelmingly favorable, and qualitative feedback frequently praised the tool for saving time and easing administrative burden. Productivity changed after implementation.	Predominantly favorable	Saving time; easing administrative burden; favorable provider satisfaction; feasibility and acceptability in mental health documentation.	Industry funded / industry involvement noted	Preliminary observational evaluation; platform-specific context; details on causal impact limited	Direct relevance; very large mental health sample; emotional outcomes are mostly indirect and feedback-based rather than burnout-scale based.
73	Webb	2026	Crossover Evaluation of Two Ambient AI Scribe Tools in the Emergency Department	Applied Clinical Informatics	United States	Randomized controlled trial	To compare DAX and Abridge in the ED with respect to perceived work burden, usability, documentation quality, satisfaction, and preference.	6 weeks (April to June 2025)	Emergency department	Physicians	Emergency medicine	20 enrolled; 18 completed both phases	DAX; Abridge	Ambient AI scribe	Two fully EHR-integrated ambient AI scribe tools used in alternating 3-week phases to generate ED documentation from recorded clinical encounters.	Integrated into routine workflow	Another AI documentation tool	Documentation burden; Cognitive load; Work satisfaction	Usability; Documentation quality; Adoption or use rate	System Usability Scale; UMUX-Lite; Modified PDQI-9; Self-developed survey; Net Promoter Score	Both tools were highly usable and perceived to reduce documentation burden. DAX was associated with greater reduction in perceived work burden and higher documentation quality and satisfaction ratings than Abridge in unadjusted analyses, though some differences appeared influenced by order effects.	Predominantly favorable	Not prominently qualitative; overall findings support feasibility and perceived value of ambient AI scribes in the ED.	Not reported	Short duration; single site; order effects influenced results; objective outcomes not emphasized	Direct relevance; strong ED comparative study; no no-AI comparator, but excellent for comparing perceived burden/usability across tools.
